# Supplementary material for: RHOBTB2-Associated Neurological Phenotypes and Underlying Mechanisms: Alternating Hemiplegia of Childhood Beyond ATP1A3
Source: Diseases. 2026 May 9;14(5):166. doi: 10.3390/diseases14050166 (PMC13205392; doi:10.3390/diseases14050166)
Supplement: Supplementary file 1 [file diseases-14-00166-s001.zip]

Archive with 1 entries (1 files):
- diseases-4314785-supplementary.pdf
